# Supplementary material for: Molecular Characterization of Enterotoxigenic Escherichia coli Strains Isolated from Diarrheal Patients in Korea during 2003–2011
Source: PLoS One. 2014 May 19;9(5):e96896. doi: 10.1371/journal.pone.0096896 (PMC4026316; doi:10.1371/journal.pone.0096896)
Supplement: Table S1 — Profile of enterotoxin- and CF genes, MLST sequence types and antobiotic resistance of domestic ETEC isolates. (XLSX) [file pone.0096896.s001.xlsx]

## Sheet: Table S1
Table S1. Profile of enterotoxin- and CF genes, MLST sequence types and antobiotic resistance of domestic ETEC isolates.
Code no.	Year	Toxin	aspC	clpX	fadD	icdA	lysP	mdh	uidA	ST	CFs	AM	AMC	AN	C	CF	CIP	CRO	CTX	CZ	FOX	GM	IPM	NA	SAM	SXT	TE
2003_Do001	2003	LT	21	24	171	8	107	11	7	982	CS6	S	S	S	R	S	S	S	S	S	S	S	S	S	S	R	R
2003_Do002	2003	LT,ST	25	62	85	59	39	70	31	260	NT	R	S	S	S	S	S	S	S	S	S	S	S	R	S	R	R
2003_Do003	2003	ST	4	9	13	1	6	1	1	782	NT	R	S	S	S	S	S	S	S	S	S	S	S	S	S	S	S
2003_Do004	2003	LT,ST	142	161	171	171	107	20	202	737	CS6	S	S	S	S	I	S	S	S	S	S	S	S	S	S	S	R
2003_Do005	2003	ST	142	161	171	171	107	20	202	737	CS6	S	S	S	S	I	S	S	S	S	S	S	S	S	S	S	R
2003_Do006	2003	ST	142	161	171	171	107	20	202	737	CS6	S	S	S	S	S	S	S	S	S	S	S	S	S	S	S	R
2003_Do007	2003	ST	157	6	13	4	1	13	23	989	NT	S	S	S	I	I	S	S	S	S	S	S	S	R	S	S	R
2003_Do008	2003	LT,ST	3	3	1	1	1	1	1	171	CS3, CS21, CS1/PCF071	S	S	S	S	I	S	S	S	S	S	S	S	S	S	S	S
2004_Do009	2004	LT,ST	10	12	71	12	1	12	12	979	CS14	R	I	S	S	R	S	S	S	R	S	I	S	S	R	R	S
2004_Do010	2004	LT,ST	3	3	1	1	1	1	1	171	CS3, CS21, CS1/PCF071	S	S	S	S	S	S	S	S	S	S	S	S	S	S	S	S
2004_Do011	2004	LT,ST	3	3	1	1	1	1	90	955	CS3, CS21, CS1/PCF071	S	S	S	S	S	S	S	S	S	S	S	S	S	S	S	R
2004_Do012	2004	LT,ST	3	3	1	1	1	1	1	171	CS3, CS21, CS1/PCF071	S	S	S	S	I	S	S	S	S	S	S	S	S	S	S	S
2004_Do013	2004	LT,ST	3	3	1	1	1	1	90	955	CS3, CS21, CS1/PCF071	S	S	S	S	S	S	S	S	S	S	S	S	S	S	S	S
2004_Do014	2004	LT,ST	3	3	1	1	1	1	1	171	CS3, CS21, CS1/PCF071	S	S	S	S	I	S	S	S	S	S	S	S	S	S	S	S
2004_Do015	2004	LT,ST	3	3	1	1	1	1	1	171	CS3, CS21, CS1/PCF071	S	S	S	S	S	S	S	S	S	S	S	S	R	S	S	S
2004_Do016	2004	LT,ST	3	3	1	1	1	1	90	955	CS3, CS21, CS1/PCF071	S	S	S	S	S	S	S	S	S	S	S	S	S	S	S	S
2004_Do017	2004	LT,ST	3	3	1	1	1	1	90	955	CS3, CS21, CS1/PCF071	S	S	S	S	I	S	S	S	S	S	S	S	S	S	S	S
2004_Do018	2004	LT,ST	3	3	1	1	1	1	1	171	CS3, CS21, CS1/PCF071	S	S	S	S	I	S	S	S	S	S	S	S	S	S	S	S
2004_Do019	2004	LT,ST	3	3	1	1	1	1	90	955	CS3, CS21, CS1/PCF071	S	S	S	S	I	S	S	S	S	S	S	S	S	S	S	S
2004_Do020	2004	LT,ST	3	3	1	1	1	1	1	171	CS21, CS1/PCF071	S	S	S	S	S	S	S	S	S	S	S	S	S	S	S	S
2004_Do021	2004	LT,ST	3	3	1	1	1	1	1	171	CS3, CS21, CS1/PCF071	S	S	S	S	I	S	S	S	S	S	S	S	S	S	S	S
2004_Do022	2004	LT,ST	10	12	75	12	1	12	12	979	CS14	R	I	S	S	R	S	S	S	R	S	I	S	S	R	R	S
2004_Do023	2004	LT,ST	3	3	1	1	1	1	1	171	CS3, CS21, CS1/PCF071	S	S	S	S	I	S	S	S	S	S	S	S	S	S	S	S
2004_Do024	2004	LT,ST	10	12	71	12	1	12	12	979	CS14	R	I	S	S	R	S	S	S	R	S	I	S	S	R	R	S
2004_Do025	2004	LT,ST	3	3	1	1	1	1	90	955	NT	S	S	S	S	S	S	S	S	S	S	S	S	S	S	S	S
2004_Do026	2004	LT,ST	3	3	1	1	1	1	90	955	CS3, CS1/PCF071	S	S	S	S	S	S	S	S	S	S	S	S	S	S	S	S
2004_Do027	2004	LT,ST	3	3	1	1	1	1	90	955	CS3, CS1/PCF071	S	S	S	S	S	S	S	S	S	S	S	S	S	S	S	S
2004_Do028	2004	LT,ST	3	3	1	1	1	1	1	171	CS3, CS1/PCF071	S	S	S	S	S	S	S	S	S	S	S	S	S	S	S	S
2004_Do029	2004	LT,ST	3	3	1	1	1	1	1	171	CS3, CS21, CS1/PCF071	S	S	S	S	S	S	S	S	S	S	S	S	S	S	S	S
2004_Do030	2004	LT,ST	10	12	113	12	1	12	12	981	CS14	R	I	S	S	R	S	S	S	R	S	I	S	S	R	R	S
2004_Do031	2004	LT,ST	3	3	1	1	1	1	90	955	NT	S	S	S	S	S	S	S	S	S	S	S	S	R	S	S	S
2004_Do032	2004	LT,ST	3	3	1	1	1	1	1	171	CS3, CS21, CS1/PCF071	S	S	S	S	S	S	S	S	S	S	S	S	S	S	S	S
2004_Do033	2004	ST	3	3	1	1	1	1	90	955	CS3, CS21, CS1/PCF071	S	S	S	I	I	S	S	S	S	S	S	S	R	S	S	R
2004_Do034	2004	LT,ST	3	3	1	1	1	1	90	955	CS3, CS21, CS1/PCF071	S	S	S	S	I	S	S	S	S	S	S	S	S	S	S	S
2004_Do035	2004	ST	3	3	1	1	1	1	90	955	CS3, CS21, CS1/PCF071	S	S	S	S	S	S	S	S	S	S	S	S	S	S	S	S
2004_Do036	2004	LT,ST	3	3	1	1	1	1	90	955	CS3, CS21, CS1/PCF071	S	S	S	S	I	S	S	S	S	S	S	S	S	S	S	S
2004_Do037	2004	LT,ST	3	3	1	1	1	1	90	955	CS3, CS21, CS1/PCF071	S	S	S	S	I	S	S	S	S	S	S	S	S	S	S	S
2004_Do038	2004	ST	10	12	71	12	1	12	12	979	CS14	R	I	S	S	R	S	I	S	R	S	R	S	S	R	R	S
2004_Do039	2004	ST	10	12	75	12	1	12	12	980	CS14	R	I	S	S	R	S	I	S	R	S	R	S	S	R	R	S
2004_Do040	2004	LT,ST	3	3	1	1	1	1	1	171	CS3, CS21, CS1/PCF071	S	S	S	S	I	S	S	S	S	S	S	S	S	S	S	S
2004_Do041	2004	LT,ST	3	3	1	1	1	1	90	955	CS3, CS21, CS1/PCF071	S	S	S	S	S	S	S	S	S	S	S	S	S	S	S	S
2004_Do042	2004	LT,ST	3	3	1	1	1	1	90	955	CS2, CS3, CS21	S	S	S	S	S	S	S	S	S	S	S	S	S	S	S	R
2004_Do043	2004	LT	5	5	75	30	1	8	1	975	NT	S	S	S	S	I	S	S	S	S	S	S	S	S	S	S	S
2004_Do044	2004	LT,ST	3	3	1	1	1	1	90	955	CS3, CS21, CS1/PCF071	S	S	S	S	S	S	S	S	S	S	S	S	S	S	S	S
2004_Do045	2004	LT	5	8	75	4	123	5	5	977	CS6	S	S	S	S	S	S	S	S	S	S	S	S	S	S	S	S
2004_Do046	2004	ST	3	3	1	1	1	1	1	171	NT	S	S	S	S	S	S	S	S	S	S	S	S	S	S	S	S
2004_Do047	2004	ST	4	9	13	1	6	1	1	782	NT	R	S	S	S	I	S	S	S	S	S	S	S	R	I	R	R
2004_Do048	2004	ST	10	12	71	12	1	12	12	979	CS14	R	R	S	S	R	S	S	S	R	R	S	S	S	R	S	S
2004_Do049	2004	ST	162	40	212	133	7	157	36	996	NT	R	R	S	S	R	S	I	R	R	R	S	S	S	R	S	S
2004_Do050	2004	LT,ST	3	3	1	1	1	1	90	955	CS3, CS21, CS1/PCF071	S	S	S	S	I	S	S	S	S	S	S	S	S	S	S	S
2004_Do051	2004	LT,ST	3	3	1	1	1	1	90	955	CS3, CS21, CS1/PCF071	S	S	S	S	I	S	S	S	S	S	S	S	S	S	S	S
2004_Do052	2004	LT,ST	119	88	39	63	39	123	45	988	CS3	R	S	S	S	I	S	S	S	S	S	R	S	R	I	R	R
2004_Do053	2004	LT,ST	3	3	1	1	1	1	1	171	CS3, CS21, CS1/PCF071	S	S	S	S	S	S	S	S	S	S	S	S	S	S	S	S
2004_Do054	2004	LT,ST	3	3	1	1	1	1	90	955	CS3, CS21, CS1/PCF071	S	S	S	S	R	S	S	S	S	S	S	S	S	S	S	S
2004_Do055	2004	LT,ST	3	3	1	1	1	1	90	955	CS3, CS21, CS1/PCF071	S	S	S	S	R	S	S	S	S	S	S	S	S	S	S	S
2004_Do056	2004	LT,ST	3	3	1	1	24	1	90	957	CS21, CS1/PCF071	S	S	S	S	S	S	S	S	S	S	S	S	S	S	S	S
2004_Do057	2004	LT,ST	3	3	1	1	1	1	1	171	CS3, CS21, CS1/PCF071	S	S	S	S	S	S	S	S	S	S	S	S	v	S	S	S
2004_Do058	2004	LT,ST	3	3	1	1	1	1	90	955	CS3, CS21, CS1/PCF071	S	S	S	S	S	S	S	S	S	S	S	S	R	S	S	S
2004_Do059	2004	ST	10	12	75	12	1	12	12	980	CS14, CS21, CS1/PCF071	R	I	S	S	R	S	I	S	R	S	R	S	S	R	R	S
2004_Do060	2004	LT,ST	3	3	1	1	1	1	1	171	CS3	S	S	S	S	S	S	S	S	S	S	S	S	S	S	S	S
2004_Do061	2004	ST	3	3	1	1	1	1	1	171	NT	S	S	S	S	S	S	S	S	S	S	S	S	R	S	S	S
2004_Do062	2004	ST	3	3	1	1	1	1	1	171	NT	S	S	S	S	S	S	S	S	S	S	S	S	R	S	S	S
2004_Do063	2004	LT,ST	3	3	1	1	1	1	90	955	CS3, CS21, CS1/PCF071	S	S	S	S	I	S	S	S	S	S	S	S	S	S	S	S
2004_Do064	2004	LT,ST	3	3	1	1	1	1	90	955	CS3, CS21, CS1/PCF071	S	S	S	S	S	S	S	S	S	S	S	S	S	S	S	S
2004_Do065	2004	LT,ST	3	3	1	1	1	1	1	171	NT	S	S	S	S	I	S	S	S	S	S	S	S	S	S	S	S
2004_Do066	2004	ST	3	3	1	1	1	1	1	171	NT	S	S	S	S	S	S	S	S	S	S	S	S	S	S	S	S
2004_Do067	2004	ST	3	3	1	1	1	1	1	171	NT	S	S	S	S	S	S	S	S	S	S	S	S	R	S	S	S
2004_Do068	2004	LT,ST	3	3	1	1	1	1	1	171	NT	S	S	S	S	S	S	S	S	S	S	S	S	S	S	S	S
2004_Do069	2004	LT,ST	3	3	1	1	1	1	90	955	CS3, CS21, CS1/PCF071	S	S	S	S	S	S	S	S	S	S	S	S	S	S	S	S
2004_Do070	2004	ST	32	6	107	24	1	5	13	984	NT	R	S	S	S	S	S	S	S	S	S	S	S	S	S	R	S
2004_Do071	2004	ST	3	3	1	1	1	1	1	171	NT	S	S	S	S	S	S	S	S	S	S	S	S	R	S	S	S
2004_Do072	2004	LT,ST	3	3	1	1	1	1	1	171	CS3, CS21, CS1/PCF071	S	S	S	S	I	S	S	S	S	S	S	S	R	S	S	S
2004_Do073	2004	LT,ST	3	3	1	1	1	1	90	955	NT	S	S	S	S	I	S	S	S	S	S	S	S	R	S	S	S
2004_Do074	2004	ST	3	3	1	1	1	1	1	171	NT	S	S	S	S	S	S	S	S	S	S	S	S	S	S	S	S
2004_Do075	2004	ST	32	6	2	24	1	5	23	843	NT	R	S	S	S	I	S	S	S	S	S	S	S	S	S	S	S
2004_Do076	2004	LT,ST	3	3	1	1	1	1	90	955	CS3, CS21	S	S	S	S	S	S	S	S	S	S	S	S	R	S	S	S
2004_Do077	2004	LT,ST	32	5	61	12	1	12	12	704	CS2	S	S	S	S	I	S	S	S	S	S	S	S	S	S	S	S
2004_Do078	2004	LT,ST	4	9	13	1	6	1	90	971	CS21, CS1/PCF071	S	S	S	S	S	S	S	S	S	S	S	S	S	S	S	S
2005_Do079	2005	LT,ST	10	12	71	12	1	12	12	979	CS14	R	R	I	S	R	S	S	S	I	S	S	S	R	R	S	S
2005_Do080	2005	LT,ST	3	3	1	1	1	1	1	171	CS2, CS3, CS21	R	S	S	R	I	S	S	S	S	S	R	S	R	S	R	R
2005_Do081	2005	ST	10	12	71	12	1	12	12	979	CS14	R	R	S	I	R	S	R	R	R	R	S	S	S	R	S	S
2005_Do082	2005	ST	3	9	1	7	1	1	90	964	NT	R	S	S	S	R	S	R	R	R	S	S	S	R	S	S	S
2005_Do083	2005	ST	3	9	1	7	1	1	90	964	NT	R	S	S	S	I	S	S	S	S	S	S	S	S	I	R	S
2005_Do084	2005	ST	3	3	113	17	1	1	36	991	NT	R	S	S	S	S	S	S	S	S	S	S	S	R	S	R	R
2005_Do085	2005	ST	3	9	1	7	1	1	90	964	NT	S	S	S	S	S	S	S	S	S	S	S	S	S	S	S	S
2005_Do086	2005	ST	3	9	1	7	1	1	1	656	NT	S	S	S	S	S	S	S	S	S	S	S	S	S	S	S	S
2005_Do087	2005	ST	4	5	2	2	1	13	90	968	NT	S	S	S	S	I	S	S	S	S	S	S	S	S	S	R	R
2005_Do088	2005	ST	3	9	1	7	1	1	1	656	NT	R	S	S	R	R	R	R	R	R	S	R	S	R	S	R	R
2005_Do089	2005	ST	10	12	75	12	1	12	12	980	CS14	R	R	S	I	R	S	R	R	R	R	S	S	S	R	S	S
2005_Do090	2005	ST	3	9	1	7	1	1	90	964	NT	R	I	S	S	S	S	S	S	R	S	S	S	S	R	S	R
2005_Do091	2005	LT,ST	3	3	1	1	1	1	1	171	NT, CS21, CS1/PCF071	S	S	S	S	S	S	S	S	S	S	S	S	S	S	S	S
2005_Do092	2005	ST	3	9	1	7	1	1	90	964	NT	R	S	S	S	S	S	S	S	S	S	S	S	R	S	R	R
2005_Do093	2005	ST	3	9	1	7	1	1	1	656	NT	R	S	S	S	S	S	S	S	S	S	S	S	R	S	R	R
2005_Do094	2005	LT,ST	5	5	71	30	1	8	1	492	CS3, CS21	S	S	S	S	I	S	S	S	S	S	S	S	S	S	S	R
2005_Do095	2005	ST	3	9	1	7	1	1	1	656	NT	R	S	S	S	S	S	S	S	S	S	S	S	R	S	R	R
2005_Do096	2005	ST	3	9	1	7	1	1	90	964	NT	R	S	S	S	S	S	S	S	S	S	S	S	R	S	R	R
2005_Do097	2005	LT,ST	142	161	171	171	107	20	202	737	CS6	S	S	S	S	I	S	S	S	S	S	S	S	S	S	S	R
2005_Do098	2005	LT,ST	5	5	2	30	1	8	90	973	CS6	S	S	S	S	I	S	S	S	S	S	S	S	R	S	S	S
2005_Do099	2005	LT,ST	3	3	1	1	1	1	1	171	CS2, CS3, CS21	S	S	S	I	S	S	S	S	S	S	S	S	R	S	S	R
2005_Do100	2005	LT,ST	3	3	1	1	1	1	90	955	CS2, CS3, CS21	S	S	S	S	S	S	S	S	S	S	S	S	R	S	R	R
2005_Do101	2005	LT,ST	4	37	1	15	1	1	1	433	NT	S	S	S	S	S	S	S	S	S	S	S	S	S	S	S	R
2005_Do102	2005	LT,ST	142	161	171	171	107	20	202	737	CS6	R	S	S	S	I	S	S	S	S	S	S	S	S	I	S	R
2005_Do103	2005	LT,ST	3	9	1	7	1	1	1	656	NT	R	S	S	S	S	S	S	S	S	S	S	S	R	S	R	R
2005_Do104	2005	LT,ST	33	22		171	68	118	36	NT	NT	I	S	S	S	I	S	S	S	S	S	S	S	S	S	R	S
2005_Do105	2005	LT,ST	116	22	219	191	6	64	36	994	NT	R	S	S	S	S	S	S	S	S	S	S	S	S	S	S	S
2005_Do106	2005	LT,ST	136	22	112	171	92	118	36	995	NT	R	S	S	S	I	S	S	S	S	S	S	S	S	I	R	S
2005_Do107	2005	LT,ST	3	3	1	1	1	1	1	171	CS3, CS21	S	S	S	S	S	S	S	S	S	S	S	S	S	S	S	S
2005_Do108	2005	LT,ST	3	3	1	1	1	1	90	955	CS2, CS3, CS21	S	S	S	S	S	S	S	S	S	S	S	S	R	S	S	R
2005_Do109	2005	ST	3	9	1	7	1	1	1	656	NT	R	S	S	S	S	S	S	S	S	S	S	S	R	S	R	R
2005_Do110	2005	ST	4	5	71	2	1	13	1	969	NT	S	S	S	S	I	S	S	S	S	S	S	S	S	S	R	S
2005_Do111	2005	LT,ST	3	3	1	1	1	1	90	955	CS3, CS21	S	S	S	S	S	S	S	S	S	S	S	S	S	S	S	S
2005_Do112	2005	LT	3	3	1	1	1	1	90	955	CS6	R	S	S	S	S	S	S	S	S	S	S	S	S	S	R	R
2005_Do113	2005	ST	4	5	71	2	1	13	90	970	NT	S	S	S	S	S	S	S	S	S	S	S	S	S	S	R	S
2005_Do114	2005	LT,ST	3	3	1	1	1	1	90	955	CS2, CS3, CS21	S	S	S	S	S	S	S	S	S	I	S	S	R	S	S	R
2005_Do115	2005	LT,ST	3	3	1	1	1	1	90	955	CS2, CS3, CS21	S	S	S	S	S	S	S	S	S	S	S	S	R	S	S	R
2005_Do116	2005	LT,ST	3	3	1	1	1	1	90	955	CS2, CS3, CS21	S	S	S	S	S	S	S	S	S	S	S	S	R	S	S	S
2005_Do117	2005	LT,ST	3	3	1	1	1	1	90	955	CS2, CS3, CS21	S	S	S	S	S	S	S	S	S	S	S	S	R	S	S	R
2005_Do118	2005	LT	25	29	37	45	30	33	43	37	CS6	S	S	S	S	S	S	S	S	S	S	S	S	S	S	S	S
2005_Do119	2005	LT	7	5	77	4	1	5	95	254	NT	S	S	S	S	I	S	S	S	S	S	S	S	R	S	R	R
2005_Do120	2005	ST	3	9	1	7	1	1	1	656	NT	R	S	S	S	S	S	S	S	S	S	S	S	R	S	R	R
2005_Do121	2005	ST	4	5	71	2	1	13	90	970	NT	S	S	S	S	S	S	S	S	S	S	S	S	R	S	S	S
2005_Do122	2005	LT,ST	25	29	37	45	30	33	43	37	CS3, CS21	R	I	S	S	I	S	S	S	S	S	S	S	S	R	R	S
2005_Do123	2005	LT,ST	3	3	1	1	1	1	90	955	CS3, CS21	S	S	S	S	I	S	S	S	S	S	S	S	S	S	S	S
2005_Do124	2005	LT,ST		3	112	4	6	20	36	NT	NT	S	S	S	S	R	S	S	S	S	S	S	S	S	S	S	S
2005_Do125	2005	LT,ST	3	3	1	1	1	1	90	955	CS2, CS3, CS21	S	S	S	S	S	S	S	S	S	S	S	S	R	S	S	R
2005_Do126	2005	LT,ST	3	3	1	1	1	1	90	955	CS2, CS3, CS21	S	S	S	S	S	S	S	S	S	S	S	S	R	S	S	R
2005_Do127	2005	LT,ST	3	3	1	1	1	1	90	955	CS2, CS3, CS21	S	S	S	S	S	S	S	S	S	S	S	S	R	S	S	R
2005_Do128	2005	LT,ST	3	3	1	1	1	1	1	171	CS2, CS3, CS21	S	S	S	S	S	S	S	S	S	S	S	S	R	S	S	R
2005_Do129	2005	LT,ST	3	3	1	1	1	1	90	955	CS2, CS3, CS21	S	S	S	S	S	S	S	S	S	S	S	S	R	S	S	R
2005_Do130	2005	LT,ST	3	3	1	1	1	1	1	171	CS2, CS3, CS21	S	S	S	S	S	S	S	S	S	S	S	S	R	S	S	R
2005_Do131	2005	LT,ST	3	3	1	1	1	1	90	955	CS2, CS3, CS21	S	S	S	S	S	S	S	S	S	S	S	S	R	S	S	R
2005_Do132	2005	LT,ST	3	3	1	1	1	1	90	955	CS2, CS3, CS21	S	S	S	S	S	S	S	S	S	I	S	S	R	S	S	R
2005_Do133	2005	LT,ST	3	3	1	1	1	1	90	955	CS2, CS3, CS21	S	S	S	S	S	S	S	S	S	S	S	S	R	S	S	R
2005_Do134	2005	ST	3	9	1	7	1	1	1	656	NT	R	S	S	S	S	S	S	S	S	S	S	S	R	S	R	R
2005_Do135	2005	LT,ST	3	3	1	1	1	1	90	955	CS2, CS3, CS21	S	S	S	S	S	S	S	S	S	I	S	S	R	S	S	R
2005_Do136	2005	ST	3	3	1	1	77	53	90	958	NT	S	S	S	S	I	S	S	S	S	S	S	S	R	S	S	S
2005_Do137	2005	LT	25	62	85	59	39	70	31	260	NT	S	S	S	S	S	S	S	S	S	S	S	S	S	S	S	S
2005_Do138	2005	ST	3	9	1	7	1	1	90	964	NT	R	S	S	S	S	S	S	S	S	S	S	S	R	S	R	R
2006_Do139	2006	ST	10	12	2	12	1	12	12	86	CS6	R	R	S	I	R	S	R	R	R	S	R	S	S	R	R	S
2006_Do140	2006	LT,ST	4	5	2	2	1	13	90	968	NT	S	S	S	S	I	S	S	S	S	S	S	S	S	S	R	S
2006_Do141	2006	LT,ST	3	3	1	1	1	1	1	171	NT	S	S	S	S	S	S	S	S	S	S	S	S	S	S	R	S
2006_Do142	2006	ST	3	9	1	7	1	1	90	964	NT	R	S	S	S	S	S	S	S	S	S	S	S	R	S	R	R
2006_Do143	2006	LT,ST	3	9	1	7	1	1	90	964	NT	S	S	S	S	S	S	S	S	S	S	S	S	R	S	S	S
2006_Do144	2006	ST	3	9	1	7	1	1	1	656	NT	S	S	S	S	S	S	S	S	S	S	S	S	R	S	S	S
2006_Do145	2006	ST	3	9	1	7	1	1	90	964	NT	S	S	S	S	S	S	S	S	S	S	S	S	R	S	S	S
2006_Do146	2006	LT,ST	3	9	1	7	1	1	1	656	NT	R	S	S	R	S	S	S	S	S	S	R	S	R	R	R	R
2006_Do147	2006	LT,ST	5	6	2	137	1	8	90	976	NT	S	S	S	S	S	S	S	S	S	S	S	S	S	S	S	S
2006_Do148	2006	LT,ST	5	5	71	30	1	8	1	492	NT	S	S	S	S	I	S	S	S	S	S	S	S	R	S	S	S
2006_Do149	2006	LT,ST	7	6	13	4	1	13	23	129	NT	R	S	S	R	I	S	S	S	S	S	R	S	R	S	R	R
2006_Do150	2006	LT	26	2	222	196	19	112	202	983	NT	S	S	S	S	S	S	S	S	S	S	S	S	R	S	R	I
2006_Do151	2006	LT	5	5	71	30	1	8	90	974	NT	R	R	S	R	R	R	R	R	R	R	R	S	R	R	R	R
2006_Do152	2006	LT	5	8	2	4	123	5	5	950	NT	S	S	S	S	S	S	S	S	S	S	S	S	S	S	S	S
2006_Do153	2006	ST	74	7	31	37	4	41	103	304	NT	R	S	S	S	S	S	S	S	S	S	S	S	S	S	S	S
2006_Do154	2006	ST	3	3	1	1	1	1	90	955	NT	S	S	S	S	I	S	S	S	S	S	S	S	R	S	S	S
2006_Do155	2006	LT,ST	3	3	1	1	1	1	1	171	CS3	R	S	S	S	S	S	S	S	S	S	S	S	S	I	R	I
2006_Do156	2006	ST	3	9	1	7	1	1	90	694	NT	S	S	S	S	S	S	S	S	S	S	S	S	S	S	S	S
2006_Do157	2006	LT	4	3	1	76	1	2	36	992	CS6	S	S	S	S	S	S	S	S	S	S	S	S	S	S	S	S
2006_Do158	2006	LT,ST	3	3	1	1	1	1	1	171	CS6, CS3, CS21, CS2	R	S	S	S	I	S	S	S	S	S	S	S	S	R	R	R
2006_Do159	2006	ST	3	9	1	7	1	1	90	694	CS6	R	S	S	S	S	S	S	S	S	S	S	S	R	I	R	R
2006_Do160	2006	LT,ST	87	87	10	74	4	11	7	259	NT	R	I	S	S	R	S	S	S	R	S	S	S	S	R	S	S
2006_Do161	2006	ST	5	5	75	30	1	8	1	975	CS6	S	S	S	S	R	S	S	S	S	S	S	S	R	S	S	S
2006_Do162	2006	ST	3	9	1	7	1	1	90	964	NT	S	S	S	S	S	S	S	S	S	S	S	S	R	S	S	S
2006_Do163	2006	LT	72	136	216	85	118	178	248	986	NT	R	S	S	S	I	R	S	S	S	I	R	S	R	S	R	R
2006_Do164	2006	LT,ST	3	3	1	1	1	1	1	171	CS2, CS3, CS21	R	S	S	S	S	S	S	S	S	S	S	S	S	R	R	R
2006_Do165	2006	ST	10	12	75	12	1	12	12	980	NT	R	I	S	S	R	S	I	S	R	S	S	S	S	R	S	S
2006_Do166	2006	LT,ST	3	3	1	1	1	1	1	171	CS14, CS4, CS3, CS21, CS2	R	I	S	S	R	S	S	S	S	S	S	S	S	R	R	R
2006_Do167	2006	ST	7	4	75	2	1	13	1	978	NT	R	S	S	S	S	S	S	S	S	S	S	S	R	S	R	R
2006_Do168	2006	ST	3	3	1	1	1	1	1	171	NT	S	S	S	S	S	S	S	S	S	S	S	S	S	S	S	S
2006_Do169	2006	ST	3	9	1	7	1	1	139	965	NT	R	S	S	S	I	S	S	S	S	S	S	S	S	I	R	R
2006_Do170	2006	ST	3	9	1	7	1	1	90	964	NT	R	S	S	S	S	S	S	S	S	S	S	S	R	S	R	R
2006_Do171	2006	LT	3	3	1	1	1	1	90	955	NT	S	S	S	S	S	S	S	S	S	S	S	S	S	S	R	S
2006_Do172	2006	LT,ST	3	3	1	1	1	1	90	955	CS14, CS3, CS21, CS2	R	S	S	S	S	S	S	S	S	S	S	S	S	S	R	R
2006_Do173	2006	ST	3	3	1	1	1	1	1	171	NT	S	S	S	S	S	S	S	S	S	S	S	S	R	S	S	S
2006_Do174	2006	ST	3	3	1	1	1	1	1	171	CS6	S	S	S	S	S	S	S	S	S	S	S	S	R	S	S	S
2006_Do175	2006	ST	3	9	1	7	1	1	90	964	NT	R	S	S	S	S	S	S	S	S	S	S	S	R	S	R	R
2006_Do176	2006	LT,ST	21	53	56	8	40	55	72	34	CS3	S	S	S	S	S	S	S	S	S	S	S	S	S	S	R	R
2006_Do177	2006	ST	4	5	2	2	1	13	90	968	NT	R	S	S	S	I	S	S	S	S	S	S	S	S	S	R	R
2006_Do178	2006	ST	3	3	1	1	1	1	1	171	NT	S	S	S	S	I	S	S	S	S	S	S	S	S	S	S	S
2006_Do179	2006	ST	3	9	1	7	1	1	1	656	NT	S	S	S	S	S	S	S	S	S	S	S	S	R	S	S	S
2006_Do180	2006	LT,ST	3	3	1	1	1	1	1	171	CS6, CS3, CS21, CS2	S	S	S	S	S	S	S	S	S	S	S	S	R	S	S	S
2006_Do181	2006	LT	5	8	2	4	123	5	5	950	NT	S	S	S	S	S	S	S	S	S	S	S	S	S	S	S	S
2006_Do182	2006	ST	3	3	1	1	1	1	1	171	NT	R	S	S	S	I	S	S	S	I	S	S	S	R	R	R	R
2006_Do183	2006	LT	3	9	1	7	1	1	139	965	NT	S	S	S	S	S	S	S	S	S	S	S	S	S	S	S	S
2006_Do184	2006	LT,ST	3	12	208	1	1	1	40	967	NT	R	S	S	S	S	S	S	S	S	S	S	S	R	S	S	R
2006_Do185	2006	LT,ST	3	3	1	79	1	1	90	959	CS3, CS21, CS1/PCF071	S	S	S	S	I	S	S	S	S	S	S	S	R	S	S	S
2006_Do186	2006	ST	3	3	1	1	1	1	1	171	NT	S	S	S	S	S	S	S	S	S	S	S	S	R	S	S	S
2006_Do187	2006	ST	3	9	1	7	1	1	153	966	NT	S	S	S	S	S	S	S	S	S	S	S	S	R	S	S	S
2006_Do188	2006	ST	3	3	1	1	1	1	1	171	NT	S	S	S	S	S	S	S	S	S	S	S	S	R	S	S	S
2006_Do189	2006	LT,ST	3	9	1	7	1	1	90	964	CS2, CS3, CS21	R	S	S	S	S	S	S	S	S	S	S	S	S	I	R	R
2006_Do190	2006	ST	3	9	1	7	1	1	72	963	NT	S	S	S	S	I	S	S	S	S	S	S	S	S	S	R	S
2006_Do191	2006	ST	3	9	1	7	1	1	1	656	NT	R	S	S	S	S	S	S	S	S	S	S	S	R	I	R	R
2006_Do192	2006	ST	3	3	1	1	1	1	1	171	NT	S	S	S	S	S	S	S	S	S	S	S	S	R	S	S	S
2006_Do193	2006	ST	3	3	1	1	1	1	1	171	NT	R	S	S	R	I	S	S	S	S	S	S	S	S	I	S	R
2006_Do194	2006	LT	3	3	1	1	1	1	1	171	CS6	R	I	S	S	R	S	S	S	R	S	S	S	S	R	R	R
2006_Do195	2006	LT	85	50	10	8	4	41	103	987	NT	R	S	S	S	I	R	S	S	S	S	R	S	R	I	S	R
2006_Do196	2006	LT	97	96	147	73	30	163	43	772	NT	S	S	S	S	I	S	S	S	S	S	S	S	S	S	S	R
2007_Do197	2007	LT	37	176	58	112	30	68	70	985	NT	S	S	S	S	S	S	S	S	S	S	S	S	S	S	S	R
2007_Do198	2007	LT	21	53	56	8	40	55	72	34	NT	S	S	S	S	S	S	S	S	S	S	S	S	S	S	S	S
2007_Do199	2007	LT	3	3	1	1	1	154	90	956	CS6	R	S	S	S	S	S	S	S	S	S	S	S	R	S	R	S
2007_Do200	2007	ST	67	59	124	191	1	1	90	993	CS2	S	S	S	S	I	S	S	S	S	S	S	S	S	S	S	S
2007_Do201	2007	LT	37	176	58	112	30	68	70	985	NT	R	S	S	R	I	S	S	S	S	S	S	S	S	I	S	R
2007_Do202	2007	ST	3	9	1	7	1	1	1	656	NT	S	S	S	S	S	S	S	S	S	S	S	S	S	S	S	S
2007_Do203	2007	ST	3	9	1	7	1	1	90	964	NT	S	S	S	S	S	S	S	S	S	S	S	S	S	S	S	S
2007_Do204	2007	ST	3	9	1	7	1	1	90	964	NT	S	S	S	S	S	S	S	S	S	S	S	S	S	S	S	S
2007_Do205	2007	ST	3	3	1	1	1	1	1	171	NT	S	S	S	S	S	S	S	S	S	S	S	S	R	S	S	S
2007_Do206	2007	LT	3	3	1	1	1	154	1	705	CS14	R	S	S	S	S	S	S	S	S	S	S	S	R	S	R	S
2007_Do207	2007	ST	3	3	1	1	1	1	90	955	NT	S	S	S	S	S	S	S	S	S	S	S	S	S	S	S	R
2007_Do208	2007	LT	3	3	1	1	1	154	1	705	CS14	R	S	S	S	S	S	S	S	S	S	S	S	R	S	R	S
2007_Do209	2007	LT,ST	3	3	1	1	1	1	1	171	CS2, CS3, CS21	S	S	S	S	I	S	S	S	S	S	S	S	S	S	S	S
2007_Do210	2007	ST	3	3	1	1	1	1	1	171	NT	S	S	S	S	S	S	S	S	S	S	S	S	S	S	S	S
2007_Do211	2007	ST	3	3	1	1	1	1	90	955	NT	S	S	S	S	I	S	S	S	S	S	S	S	S	S	S	S
2007_Do212	2007	ST	3	3	1	1	1	1	90	955	NT	S	S	S	S	S	S	S	S	S	S	S	S	S	S	S	S
2007_Do213	2007	LT,ST	3	3	1	1	1	1	90	955	CS3, CS2	S	S	S	S	S	S	S	S	S	S	S	S	R	S	S	S
2007_Do214	2007	ST	3	9	1	7	1	1	90	964	NT	S	S	S	S	S	S	S	S	S	S	S	S	S	S	S	S
2007_Do215	2007	LT	25	29	37	45	30	33	43	37	NT	S	S	S	S	S	S	S	S	S	S	S	S	S	S	S	S
2008_Do216	2008	ST	10	12	71	12	1	12	12	979	CS14	R	I	S	S	R	S	I	S	R	S	S	S	S	R	S	S
2008_Do217	2008	LT	4	12	13	7	1	1	146	972	NT	R	I	S	S	R	S	S	S	S	S	S	S	S	I	S	S
2008_Do218	2008	ST	10	12	75	12	1	12	12	980	CS14	R	I	S	S	R	S	I	S	R	S	S	S	S	R	S	S
2009_Do219	2009	ST	75	98	125	112	53	33	181	618	NT	R	I	S	I	R	R	R	R	R	I	R	S	R	R	S	S
2009_Do220	2009	LT,ST	3	3	1	1	1	1	90	955	CS3	S	S	S	S	S	S	S	S	S	S	S	S	S	S	S	S
2009_Do221	2009	ST	3	9	1	7	1	1	1	656	NT	S	S	S	S	S	S	S	S	S	S	S	S	R	S	S	S
2009_Do222	2009	LT,ST	3	3	1	1	1	1	1	171	CS3	S	S	S	S	I	S	S	S	S	S	S	S	S	S	S	S
2009_Do223	2009	LT,ST	3	3	1	1	1	1	90	955	CS3, CS2	R	S	S	S	S	S	S	S	S	S	S	S	S	S	S	S
2009_Do224	2009	LT	4	9	13	1	6	1	1	782	NT	S	S	S	S	S	S	S	S	S	S	S	S	S	S	S	S
2009_Do225	2009	ST	3	9	1	7	1	1	90	964	NT	S	S	S	S	S	S	S	S	S	S	S	S	R	S	S	S
2009_Do226	2009	LT	37	176	58	112	30	68	70	985	NT	S	S	S	S	S	S	S	S	S	S	S	S	R	S	S	S
2009_Do227	2009	ST	3	9	1	7	1	1	1	656	CS6	S	S	S	S	S	S	S	S	S	S	S	S	R	S	S	S
2009_Do228	2009	LT,ST	3	3	13	1	1	2	103	962	NT	R	S	S	S	I	R	S	S	S	S	S	S	R	S	R	R
2009_Do229	2009	ST	10	12	113	12	1	12	12	981	NT	R	I	S	S	R	S	R	R	R	S	S	S	S	R	S	S
2009_Do230	2009	ST	10	12	2	12	1	12	12	86	CS14	R	I	S	S	R	S	I	S	R	S	S	S	S	R	S	S
2009_Do231	2009	LT,ST	167	3	1	1	1	1	90	990	CS3, CS2	R	S	S	S	S	S	S	S	S	S	S	S	S	I	R	S
2009_Do232	2009	LT	32	5	61	12	1	12	12	704	NT	S	S	S	S	I	S	S	S	S	S	S	S	S	S	S	S
2009_Do233	2009	LT	3	3	1	1	1	1	1	171	CS6	S	S	S	S	S	S	S	S	S	S	S	S	S	S	S	S
2010_Do234	2010	ST	3	9	1	7	1	1	1	656	NT	S	S	S	S	S	S	S	S	S	S	S	S	R	S	S	S
2010_Do235	2010	LT	3	3	1	1	1	1	1	171	CS2, CS3	R	R	S	S	R	S	S	S	R	S	S	S	S	R	R	R
2010_Do236	2010	LT	3	3	1	197	1	1	1	949	CS6	S	S	S	S	S	S	S	S	S	S	S	S	S	S	S	S
2010_Do237	2010	LT	3	3	1	1	1	1	1	171	CS12	S	S	S	S	S	S	S	S	S	S	S	S	S	S	S	R
2010_Do238	2010	LT	3	3	1	197	1	1	1	949	NT	S	S	S	S	S	S	S	S	S	S	S	S	S	S	S	S
2010_Do239	2010	LT	3	3	1	197	1	1	1	949	NT	S	S	S	S	S	S	S	S	S	S	S	S	S	S	S	S
2010_Do240	2010	LT, ST	3	3	1	1	1	1	1	171	CS2, CS3, CS21	S	S	S	S	S	S	S	S	S	S	S	S	R	S	S	S
2010_Do241	2010	LT	5	8	2	4	123	5	5	950	CS6	I	S	S	S	R	S	S	S	R	R	S	S	S	S	S	S
2010_Do242	2010	LT, ST	3	3	1	1	1	1	1	171	CS2, CS3, CS21	S	S	S	S	S	S	S	S	S	S	S	S	R	S	S	S
2010_Do243	2010	LT, ST	3	3	1	1	1	1	1	171	CS2, CS3	R	S	S	S	S	S	S	S	S	S	S	S	S	S	R	R
2010_Do244	2010	LT	3	3	1	197	1	1	1	949	NT	S	S	S	S	S	S	S	S	S	S	S	S	S	S	S	S
2010_Do245	2010	ST	3	9	1	7	1	1	1	656	NT	S	S	S	S	S	S	S	S	S	S	S	S	R	S	S	S
2010_Do246	2010	ST	3	3	1	1	1	1	1	171	NT	S	S	S	S	S	S	S	S	S	S	S	S	R	S	S	S
2010_Do247	2010	LT, ST	3	3	1	197	1	1	1	949	CS3, CS21, CS1/PCF071	S	S	S	S	S	S	S	S	S	S	S	S	S	S	S	S
2010_Do248	2010	LT, ST	3	3	1	1	1	1	1	171	CS2, CS3, CS21	S	S	S	S	S	S	S	S	S	S	S	S	R	S	S	S
2010_Do249	2010	LT, ST	3	3	1	1	1	1	1	171	CS2, CS3, CS21	S	S	S	S	S	S	S	S	S	S	S	S	R	S	S	S
2010_Do250	2010	LT	3	3	1	197	1	1	1	949	CS6	S	S	S	S	S	S	S	S	S	S	S	S	S	S	S	S
2010_Do251	2010	LT, ST	3	3	1	197	1	1	1	949	CS3, CS21, CS1/PCF071	S	S	S	I	I	S	S	S	S	S	S	S	S	S	S	S
2010_Do252	2010	LT, ST	97	96	161	123	29	96	43	694	CS2, CS3, CS21	S	S	S	S	S	S	S	S	S	S	S	S	S	S	S	S
2010_Do253	2010	LT	25	140	161	139	90	97	43	952	NT	S	S	S	S	I	S	S	S	S	S	S	S	R	S	S	S
2010_Do254	2010	ST	3	9	1	7	1	1	1	656	NT	S	S	S	S	S	S	S	S	S	S	S	S	R	S	S	S
2010_Do255	2010	LT	3	3	1	197	1	1	1	949	NT	S	S	S	S	S	S	S	S	S	S	S	S	S	S	S	S
2010_Do256	2010	LT	4	3	1	76	1	2	1	953	CS6, CS4	S	S	S	S	S	S	S	S	S	S	S	S	S	S	S	S
2010_Do257	2010	LT, ST	3	3	1	1	1	1	1	171	CS3, CS21, CS1/PCF071	S	S	S	S	S	S	S	S	S	S	S	S	S	S	S	S
2010_Do258	2010	LT	5	6	13	25	1	8	1	134	CS13	R	S	S	S	I	S	S	S	S	S	S	S	S	I	R	S
