# Supplementary material for: Molecular Characterization of Enterotoxigenic Escherichia coli Strains Isolated from Diarrheal Patients in Korea during 2003–2011
Source: PLoS One. 2014 May 19;9(5):e96896. doi: 10.1371/journal.pone.0096896 (PMC4026316; doi:10.1371/journal.pone.0096896)
Supplement: Table S2 — Profile of enterotoxin- and CF genes, MLST sequence types and antobiotic resistance of inflow ETEC isolates. (XLSX) [file pone.0096896.s002.xlsx]

## Sheet: Sheet1
Table S2. Profile of enterotoxin- and CF genes, MLST sequence types and antobiotic resistance of inflow ETEC isolates.
Code no.	Year	Local	Toxin	aspC	clpX	fadD	icdA	lysP	mdh	uidA	ST	CFs	AM	AMC	AN	C	CF	CIP	CRO	CTX	CZ	FOX	GM	IPM	NA	SAM	SXT	TE
2010_In001	2010	Mongolia	ST	3	3	1	1	1	1	1	171	NT	S	S	S	S	S	S	S	S	S	S	S	S	S	S	S	S
2010_In002	2010	Viet Nam	LT	5	8	2	4	123	5	5	950	CS6	S	S	S	S	S	S	S	S	S	S	S	S	S	S	S	S
2010_In003	2010	Viet Nam	LT, ST	167	3	1	1	1	1	1	951	CS2, CS3	R	S	S	S	I	S	S	S	I	S	S	S	S	R	S	S
2010_In004	2010	Egypt	LT, ST	3	3	1	79	1	1	1	273	CS3, CS21, CS1/PCF071	S	S	S	S	I	S	S	S	S	S	S	S	R	S	S	S
2010_In005	2010	India	ST	4	12	79	15	57	8	40	713	CS21	I	S	S	S	S	S	S	S	S	S	S	S	S	S	S	S
2010_In006	2010	India	LT, ST	3	3	1	79	1	1	1	273	CS3, CS21, CS1/PCF071	R	S	S	S	R	S	R	R	R	S	S	S	S	I	S	R
2010_In007	2010	Indonesia	LT, ST	167	3	1	1	1	1	1	951	CS2, CS3	R	R	S	S	R	S	S	S	R	S	S	S	S	R	S	S
2010_In008	2010	China	ST	5	6	13	25	1	8	1	134	NT	R	S	S	S	R	S	R	R	R	S	S	S	R	S	S	S
2010_In009	2010	Cambodia	ST	4	12	79	15	57	8	40	713	CS21	R	I	S	S	R	S	S	S	R	S	S	S	S	R	R	R
2010_In010	2010	Thailand	LT	7	5	164	4	3	5	23	706	NT	R	I	S	S	R	S	S	S	I	S	S	S	S	R	R	R
2010_In011	2010	Thailand	LT	3	3	1	197	1	1	1	949	CS6, CS8	S	S	S	S	S	S	S	S	S	S	S	S	S	S	S	S
2010_In012	2010	Thailand	LT	3	3	1	197	1	1	1	949	CS6	S	S	S	S	S	S	S	S	S	S	S	S	S	S	S	S
2010_In013	2010	Thailand	LT	3	3	1	197	1	1	1	949	NT	S	S	S	S	S	S	S	S	S	S	S	S	S	S	S	S
2010_In014	2010	Thailand	LT	3	3	1	197	1	1	1	949	NT	S	S	S	S	S	S	S	S	S	S	S	S	R	S	S	S
2010_In015	2010	Thailand	ST	3	9	1	7	1	1	1	656	NT	S	S	S	S	S	S	S	S	S	S	S	S	R	S	S	S
2010_In016	2010	Turkey	LT, ST	3	3	1	79	1	1	1	273	CS3, CS21, CS1/PCF071	R	S	S	S	S	S	S	S	S	S	S	S	R	S	R	S
2010_In017	2010	Philippines	LT, ST	3	3	1	79	1	1	1	273	CS3, CS21, CS1/PCF071	S	S	S	S	I	S	S	S	S	S	S	S	R	S	S	S
2010_In018	2010	Philippines	ST	4	12	79	15	57	8	40	713	CS21	R	I	S	S	R	S	S	S	I	S	S	S	S	R	R	R
2010_In019	2010	Philippines	LT	3	3	1	197	1	1	1	949	NT	S	S	S	S	S	S	S	S	S	S	S	S	S	S	S	S
2010_In020	2010	Philippines	LT, ST	167	3	1	1	1	1	1	951	CS2, CS3	R	S	S	S	S	S	S	S	S	S	S	S	S	R	S	S
2010_In021	2010	Philippines	LT	3	12	13	15	1	1	1	733	NT	S	S	S	S	S	S	S	S	S	S	S	S	S	S	S	S
2010_In022	2010	Philippines	LT, ST	3	3	1	1	1	154	1	705	CS6, CS21, CS8	R	S	S	S	S	S	S	S	S	S	S	S	R	S	R	S
2010_In023	2010	Philippines	LT, ST	167	3	1	1	1	1	1	951	CS2, CS3	R	S	S	S	I	S	S	S	I	S	S	S	S	R	R	S
2010_In024	2010	Philippines	LT	3	3	1	1	1	154	1	705	CS6, CS8	R	S	S	S	S	S	S	S	S	S	S	S	R	S	R	S
2010_In025	2010	Hong Kong	LT, ST	3	3	1	1	1	1	1	171	CS2, CS3, CS21	S	S	S	S	I	S	S	S	S	S	S	S	R	S	S	S
2011_In026	2011	Cambodia	LT	3	3	1	197	1	1	90	960	CS6	S	S	S	S	S	S	S	S	S	S	S	S	S	S	S	S
2011_In027	2011	India	ST	3	3	1	1	1	1	1	171	NT	R	S	S	S	R	S	R	R	R	S	S	S	S	S	S	S
2011_In028	2011	India	ST	3	3	1	1	1	1	90	955	CS3, CS2	R	S	S	S	R	S	R	R	R	S	S	S	R	S	S	S
2011_In029	2011	India	ST	3	3	1	1	1	1	90	955	NT	S	S	S	S	S	S	S	S	S	S	S	S	S	S	S	S
2011_In030	2011	Cambodia	ST	3	3	1	1	1	1	1	171	NT	R	I	S	S	R	S	S	S	R	S	S	S	R	R	R	R
2011_In031	2011	Viet Nam	LT	5	8	75	4	123	5	5	977	CS6	S	S	S	S	S	S	S	S	S	S	S	S	S	S	S	S
2011_In032	2011	Philippines	ST	4	3	1	1	1	2	200	710	CS6, CS14	S	S	S	S	S	S	S	S	S	S	S	S	R	S	S	S
2011_In033	2011	Indonesia	LT	3	3	1	197	1	1	139	961	CS6	R	S	S	S	S	S	S	S	S	S	S	S	S	S	R	R
