# Supplementary material for: Molecular Characterization of Enterotoxigenic Escherichia coli Strains Isolated from Diarrheal Patients in Korea during 2003–2011
Source: PLoS One. 2014 May 19;9(5):e96896. doi: 10.1371/journal.pone.0096896 (PMC4026316; doi:10.1371/journal.pone.0096896)
Supplement: Table S3 — New MLST sequence types of domestic and inflow ETEC isolates. (XLSX) [file pone.0096896.s003.xlsx]

## Sheet: Sheet1
Table S3. New MLST sequence types of domestic and inflow ETEC isolates.
Domestic isolates			Inflow isolates
New ST	CG(clonal group)		New ST	CG(clonal group)
949	NA		949	NA
950	NA		950	NA
952	NA		951	NA
953	NA		955	NA
955	NA		960	NA
956	NA		961	NA
957	NA		977	NA
958	NA
959	NA
962	NA
963	NA
964	NA
965	NA
966	NA
967	NA
968	NA
969	NA
970	NA
971	NA
972	NA
973	NA
974	NA
975	NA
976	NA
977	NA
978	NA
979	NA
980	NA
981	NA
982	NA
983	NA
984	NA
985	NA
986	NA
987	NA
988	NA
989	NA
990	NA
991	NA
992	NA
993	NA
994	NA
995	NA
996	NA
